# Supplementary material for: Chronic Pain and Stiffness After Total Knee Arthroplasty: A Comprehensive, Phenotype-Based Review of Mechanisms, Diagnosis and Management
Source: J Clin Med. 2026 Jul 15;15(14):5557. doi: 10.3390/jcm15145557 (PMC13413427; doi:10.3390/jcm15145557)
Supplement: Supplementary file 1 [file jcm-15-05557-s001.zip]

Archive with 1 entries (1 files):
- jcm-4402776-supplementary.pdf
